# Supplementary material for: Defining the networks that connect RNase III and RNase J-mediated regulation of primary and specialized metabolism in Streptomyces venezuelae
Source: J Bacteriol. 2025 Apr 14;207(5):e00024-25. doi: 10.1128/jb.00024-25 (PMC12096830; doi:10.1128/jb.00024-25)
Supplement: Supplemental tables — Tables S1 to S4. [file jb.00024-25-s0002.xlsx]

## Sheet: Supplementary Table 1
Supplementary Table 1 - Significantly differentially expressed genes between RNase III mutant and WT during vegetative growth (10h)
vnz_ID	baseMean	log2FoldChange	padj
ssrA	192121	0.544035	0.6521	*under fold change threshold and not significant
vnz_00080	92.1743	5.75824	3.19172e-09
vnz_00135	75.782	6.11698	1.85167e-11
vnz_00155	134.054	2.80058	1.51609e-06
vnz_00230	55.5766	2.11632	0.000419255
vnz_00640	92.7912	4.04259	1.02899e-09
vnz_01015	102.701	4.2674	4.36949e-07
vnz_01170	250.487	2.01234	0.0361625
vnz_01270	980.829	2.11951	0.00915818
vnz_01275	97.1589	2.84863	2.28369e-05
vnz_01280	694.51	4.21452	1.87912e-08
vnz_01495	1399.79	4.26411	9.69289e-06
vnz_01570	155.141	6.08324	1.89229e-06
vnz_01580	60.4324	2.11788	0.0104501
vnz_01585	120.756	3.04615	5.08214e-11
vnz_02030	77.8113	3.17761	0.00482464
vnz_02525	163.68	4.41647	2.01382e-22
vnz_02620	61.9618	3.13482	0.0403203
vnz_02635	198.16	2.44796	0.00119205
vnz_02640	538.551	5.60298	4.47081e-15
vnz_02645	181.126	6.43882	1.06013e-10
vnz_02650	135.07	4.94632	4.00505e-08
vnz_02655	153.488	5.53443	3.08335e-09
vnz_02660	796.66	7.16431	2.61112e-19
vnz_02745	68.8624	4.34808	6.80532e-11
vnz_02915	238.012	-4.86027	4.6074e-19
vnz_02920	83.7665	-3.54816	1.91138e-09
vnz_02925	145.91	-3.93342	5.27867e-11
vnz_02930	64.7589	-3.90951	6.8362e-09
vnz_02955	157.611	2.99786	0.000170523
vnz_03305	122.058	2.4608	0.0103014
vnz_03355	90.6079	-2.66362	8.68818e-09
vnz_03525	101.068	2.29446	1.57493e-05
vnz_03720	65.4369	2.41358	0.0132259
vnz_03725	170.575	2.18716	0.0133262
vnz_03780	124.203	3.98694	5.56827e-07
vnz_03790	124.605	3.80676	1.06187e-07
vnz_03795	157.253	3.74891	3.78634e-07
vnz_03955	149.35	-2.6526	0.000221063
vnz_04045	471.585	4.19333	3.03873e-09
vnz_04050	104.277	3.22105	9.08567e-06
vnz_04105	127.213	-2.20185	9.45087e-07
vnz_04170	695.111	2.47543	0.00557803
vnz_04175	348.058	4.63645	1.9609e-09
vnz_04410	133.754	5.42086	8.44328e-12
vnz_04415	373.9	3.0162	1.49184e-05
vnz_04420	166.902	5.75378	1.08037e-21
vnz_04430	102.801	6.34518	2.894e-11
vnz_04435	179.014	7.76521	8.65851e-15
vnz_04440	193.221	5.78635	2.40814e-20
vnz_04445	315.069	5.93535	3.53251e-20
vnz_04450	104.877	5.07444	2.34191e-12
vnz_04455	167.341	5.37672	5.37108e-18
vnz_04460	68.2752	4.36834	1.29499e-07
vnz_04465	163.79	4.74519	1.35072e-14
vnz_04470	216.169	4.82171	7.06411e-16
vnz_04475	573.233	5.69776	2.06593e-26
vnz_04480	110.425	5.56163	3.59088e-15
vnz_04490	50.249	2.66418	0.000652867
vnz_04575	51.1013	3.79254	3.63345e-06
vnz_04645	304.346	-3.317	3.49573e-12
vnz_04650	127.169	2.94999	0.00418218
vnz_04720	92.6382	3.13097	7.89089e-08
vnz_04725	381.849	2.6894	5.63565e-07
vnz_04885	137.583	8.64693	2.66053e-11
vnz_04890	192.205	6.118	3.90642e-18
vnz_04945	55.5818	-2.68927	2.29468e-05
vnz_04960	52.1766	2.55392	0.00199511
vnz_05090	96.1521	2.97206	4.23512e-05
vnz_05125	399.12	2.16292	0.000298421
vnz_05255	256.722	-2.42193	2.92576e-05
vnz_05260	100.23	-2.46001	3.2237e-06
vnz_05270	72.5653	-2.65422	6.7322e-05
vnz_05450	57.5656	-2.13354	0.0218461
vnz_05455	127.643	-2.0724	0.00840933
vnz_05545	1394.94	3.00828	0.000102241
vnz_05705	131.51	-2.49422	1.52618e-09
vnz_05715	98.7657	-2.40305	0.0031544
vnz_05720	112.677	-2.85999	1.64908e-09
vnz_05725	75.5596	-2.8346	9.75328e-09
vnz_05730	128.531	-2.73684	1.01718e-05
vnz_05735	72.9474	-2.85292	0.000143395
vnz_05740	318.386	-2.89619	1.03398e-09
vnz_05805	622.03	4.89165	8.17999e-08
vnz_06105	84.2165	2.38286	5.97441e-05
vnz_06130	218.003	2.35376	3.9277e-05
vnz_06175	162.886	4.18839	7.30339e-10
vnz_06205	805.374	6.25222	1.09375e-16
vnz_06210	1780.66	6.23499	8.55166e-15
vnz_06565	163.692	2.2179	0.0203183
vnz_06570	183.43	2.06982	0.0118444
vnz_06580	102.727	2.22301	0.00114886
vnz_06760	59.905	5.97584	0.0011847
vnz_06785	102.664	5.35193	7.31832e-14
vnz_06890	719.896	-4.42988	1.71133e-34
vnz_06895	189.543	2.4106	1.76641e-05
vnz_06910	199.215	2.3796	0.000304806
vnz_07005	239.806	3.82631	3.2237e-06
vnz_07055	186.606	4.51703	1.03987e-07
vnz_07145	543.112	3.43417	0.000119176
vnz_07270	101.414	7.21578	5.06698e-05
vnz_07275	244.592	6.2875	8.54692e-11
vnz_07320	154.921	-3.1305	4.88779e-05
vnz_07365	2369.39	5.60082	1.57874e-13
vnz_07930	118.685	5.11535	2.39857e-15
vnz_08075	84.0372	3.81423	7.89692e-09
vnz_08235	233.373	-2.57138	0.000280891
vnz_08290	51.8153	2.92308	1.10534e-07
vnz_08390	161.96	-2.89177	1.28257e-05
vnz_08485	171.646	2.48574	0.000593721
vnz_08875	240.096	3.70565	1.50228e-07
vnz_08980	62.0154	2.46449	1.04915e-08
vnz_09000	67.5967	5.60157	5.4755e-06
vnz_09010	80.5283	2.92978	4.89128e-06
vnz_09015	105.387	4.17695	1.61946e-08
vnz_09020	383.662	3.51354	7.23047e-15
vnz_09100	171.064	2.5641	1.58036e-05
vnz_09130	653.274	-2.82143	0.000470104
vnz_09140	107.342	2.29393	0.000430888
vnz_09185	454.425	-5.83046	3.13296e-13
vnz_09220	167.716	3.79879	4.85745e-09
vnz_09255	220.523	4.07132	7.85224e-15
vnz_09260	77.0491	2.76049	1.42563e-06
vnz_09460	1047.37	3.3762	0.000808406
vnz_09500	62.0679	-3.25114	0.000296805
vnz_09545	50.9238	2.37623	1.44675e-05
vnz_09605	193.729	5.34443	9.90383e-18
vnz_09780	767.466	3.24749	5.44247e-06
vnz_09935	70.4684	7.30369	1.82288e-09
vnz_10060	68.3162	-2.73504	4.46485e-07
vnz_10980	84.0862	2.23211	0.0347936
vnz_10985	88.9876	4.04036	0.00570386
vnz_10995	61.5671	5.18387	9.07349e-05
vnz_11020	79.6438	2.4653	0.00054611
vnz_11120	112.292	6.01721	9.49682e-10
vnz_11270	58.7202	-5.93204	8.29118e-14
vnz_11750	74.2132	-2.20284	4.12576e-06
vnz_11925	82.7316	-2.36744	0.00238608
vnz_12105	57.4509	5.35213	6.41917e-13
vnz_12555	115.916	2.92313	1.10118e-08
vnz_12560	162.991	3.75649	4.02669e-12
vnz_12565	69.9378	3.91249	4.36478e-09
vnz_12570	145.726	4.24761	1.60402e-16
vnz_12665	65.9755	4.5323	6.95491e-18
vnz_12670	77.3204	8.77161	1.13904e-12
vnz_12675	121.026	7.77045	1.08037e-21
vnz_12755	89.6137	8.51428	7.91866e-07
vnz_12805	81.6946	6.42731	2.73091e-21
vnz_12810	110.482	6.53678	7.2046e-25
vnz_12895	148.035	4.64441	2.10212e-22
vnz_13025	264.481	3.85482	3.0523e-07
vnz_13030	110.866	9.66467	3.8798e-09
vnz_13130	104.749	3.09169	9.85399e-06
vnz_13340	272.006	-6.43701	0.000647029
vnz_13575	239.877	2.43424	0.0102337
vnz_13675	79.8199	5.1218	5.06902e-15
vnz_13705	79.9002	5.07733	5.97094e-18
vnz_13730	120.948	4.51819	1.23503e-12
vnz_13735	72.3668	-2.58774	3.24524e-06
vnz_13745	119.982	-3.21247	1.44037e-12
vnz_13765	232.206	-2.1452	2.6335e-06
vnz_13855	89.6642	-4.55199	3.86118e-19
vnz_13860	86.4798	-4.72274	5.13483e-12
vnz_13865	95.0795	-7.28015	5.10927e-22
vnz_13870	189.215	-8.02256	2.09823e-22
vnz_14255	194.835	3.77667	6.07182e-14
vnz_14285	106.607	-2.09488	0.01618
vnz_14350	139.307	-2.32996	3.03131e-05
vnz_14520	283.28	-2.01671	3.57793e-06
vnz_14535	81.4591	-2.06	3.8917e-06
vnz_14615	50.2018	2.27068	0.00231426
vnz_14705	108.057	-2.98927	1.24082e-10
vnz_14775	350.348	4.40368	4.46205e-05
vnz_14925	250.746	2.0645	0.00925787
vnz_14935	56.4788	3.58105	1.06657e-08
vnz_14950	54.0058	5.90154	7.14298e-13
vnz_15010	528.023	3.5405	2.53588e-13
vnz_15015	116.827	2.60236	0.000416077
vnz_15055	62.3442	2.86931	2.04139e-07
vnz_15145	1811.68	3.32266	2.34214e-05
vnz_15150	233.183	2.91387	0.00010658
vnz_15155	80.1774	3.29941	6.94866e-05
vnz_15375	226.397	-2.66906	3.1702e-08
vnz_15485	70.0506	4.39422	1.70034e-07
vnz_15655	413.491	3.35163	5.15906e-06
vnz_15660	1032.98	3.48211	3.2186e-06
vnz_15715	206.678	2.1089	0.0183326
vnz_15735	269.365	3.43708	0.000177986
vnz_15885	149.674	-2.57898	0.000652928
vnz_15890	207.57	-3.08111	0.000113911
vnz_15910	67.0799	4.67828	3.57799e-16
vnz_16055	169.889	2.26235	9.69289e-06
vnz_16085	91.2725	4.39372	5.89995e-05
vnz_16230	342.423	2.47834	0.000302843
vnz_16235	114.854	2.14466	0.00226691
vnz_16335	115.509	2.13396	0.000177006
vnz_16405	172.833	2.52355	0.000106825
vnz_16410	232.198	6.20474	1.95842e-34
vnz_16415	59.0766	3.96953	7.9432e-08
vnz_16695	273.824	2.71624	0.000710231
vnz_16815	649.243	-2.02843	0.00197744
vnz_16915	99.7387	4.41986	1.65148e-09
vnz_16995	60.4608	3.66195	1.55757e-10
vnz_17345	65.4947	-2.19767	0.00661137
vnz_17470	264.97	-4.59518	5.12904e-07
vnz_17720	66.8089	2.5768	9.45087e-07
vnz_17725	59.599	2.04186	6.51546e-05
vnz_17730	71.5061	2.18318	0.000381989
vnz_17750	436.581	3.78966	2.65227e-12
vnz_17770	486.495	2.76346	0.000194661
vnz_17775	68.4959	3.53591	2.50231e-06
vnz_17780	126.133	3.82169	7.86828e-11
vnz_17785	56.4444	4.20024	1.46479e-11
vnz_17790	98.3306	3.96142	3.39794e-12
vnz_17805	68.5723	-2.0021	4.56865e-06
vnz_17915	190.36	3.80011	2.19367e-09
vnz_17985	230.423	2.24274	0.003168
vnz_18205	424.369	2.87517	0.00110195
vnz_18270	242.587	-2.1672	0.012556
vnz_18400	116.614	2.25387	1.98701e-05
vnz_18410	58.4469	2.20913	0.00497934
vnz_18440	1002.32	4.98535	1.26143e-07
vnz_18450	75.6462	3.59043	1.29311e-05
vnz_18530	94.8322	3.90773	4.41347e-12
vnz_18665	67.8609	5.07438	2.78226e-10
vnz_18820	114.097	-2.8336	3.20972e-08
vnz_18835	106.907	-3.06706	3.42487e-11
vnz_18880	100.854	-4.67217	3.87713e-15
vnz_18885	156.414	-4.81009	1.1837e-16
vnz_18890	747.739	-4.83613	8.22687e-16
vnz_18920	403.543	-3.14065	3.26026e-07
vnz_18925	231.516	-3.52331	2.42558e-10
vnz_18935	488.624	3.1542	3.58813e-12
vnz_19055	52.8424	3.78235	6.82498e-09
vnz_19130	314.25	3.03993	0.000940856
vnz_19250	296.29	-4.98457	8.51558e-07
vnz_19255	174.537	-5.65103	9.0426e-09
vnz_19260	210.97	-5.54771	5.54842e-09
vnz_19265	1138.25	-5.70866	2.16355e-05
vnz_19375	166.854	-4.61979	9.31344e-11
vnz_19380	91.2426	-4.87201	6.38262e-09
vnz_19570	71.9886	-2.98351	0.00144106
vnz_19575	277.881	-4.39502	1.68587e-06
vnz_19580	175.856	-3.5413	1.801e-05
vnz_19585	132.036	-3.56579	1.60979e-05
vnz_19620	151.273	2.8345	4.94046e-06
vnz_19630	77.545	3.10222	1.21573e-06
vnz_19970	139.36	6.06174	9.21998e-23
vnz_19990	249.597	-2.99878	0.00026131
vnz_20855	127.848	-4.26967	3.26026e-07
vnz_20925	82.1558	-3.12749	7.91866e-07
vnz_21060	101.46	3.0102	0.000289508
vnz_21065	81.851	2.47631	0.000335759
vnz_21070	166.262	4.12064	6.60177e-09
vnz_21075	81.1048	3.79474	8.81385e-08
vnz_21080	177.356	2.63379	4.87234e-05
vnz_21085	301.521	4.43704	9.39881e-14
vnz_21090	213.005	4.49113	1.91138e-09
vnz_21095	81.4955	3.73473	4.45781e-05
vnz_21100	157.845	3.98474	1.61946e-08
vnz_21105	63.5632	3.79674	0.00013622
vnz_21110	283.668	4.38941	4.66224e-12
vnz_21115	219.029	5.38489	5.97094e-18
vnz_21120	216.673	4.94725	6.07182e-14
vnz_21145	51.5436	-2.33136	0.00016559
vnz_21180	55.4521	-2.85167	1.14629e-05
vnz_21515	52.8016	-4.54103	1.51078e-08
vnz_21550	76.037	-3.22587	6.68923e-08
vnz_21565	135.106	-5.26435	4.86004e-14
vnz_21830	50.3875	-2.41274	1.51976e-06
vnz_21995	61.7643	2.00662	0.000341946
vnz_22000	199.508	6.53477	8.55166e-15
vnz_22005	578.579	2.1902	0.0074186
vnz_22100	417.97	2.62446	0.000203851
vnz_22170	163.89	2.96272	3.13057e-09
vnz_22175	53.8919	2.77595	5.18872e-07
vnz_22190	199.668	-4.07794	2.86395e-19
vnz_22465	51.7241	-3.19253	0.00321607
vnz_22470	56.7849	-3.48247	0.00172521
vnz_22475	138.379	-3.82112	0.000609236
vnz_22480	89.6509	-2.74206	0.0106159
vnz_22495	153.85	2.29742	1.30871e-07
vnz_22505	151.99	2.38337	6.31586e-07
vnz_22510	140.184	2.56358	2.05371e-06
vnz_22515	170.113	2.50268	2.20128e-05
vnz_22525	139.62	2.57196	9.50832e-06
vnz_22555	52.8168	-2.90981	1.50895e-05
vnz_22575	116.52	2.39701	6.69932e-08
vnz_22620	54.4216	2.31044	0.000426269
vnz_22660	271.561	2.72341	4.76347e-12
vnz_22665	252.016	2.18541	2.46104e-06
vnz_22740	78.558	2.12273	0.000342281
vnz_22745	96.61	-4.79203	3.91523e-18
vnz_22870	266.424	6.63682	1.44391e-20
vnz_22885	245.38	7.24943	2.61395e-21
vnz_22895	194.986	5.1161	9.81726e-09
vnz_22960	127.512	10.7594	1.3669e-10
vnz_22975	57.7679	8.19661	2.32184e-11
vnz_22985	465.137	6.50205	7.79014e-18
vnz_22990	78.3138	4.83017	1.52701e-08
vnz_23000	206.306	3.72853	1.0877e-06
vnz_23005	310.752	3.72937	7.73149e-08
vnz_23010	56.3687	2.55748	0.000106898
vnz_23315	65.3255	-2.28325	0.000429462
vnz_23335	51.4846	2.87922	2.32304e-07
vnz_23455	79.7688	-2.29733	0.00324459
vnz_23465	76.093	2.10809	0.00177123
vnz_23480	82.8353	8.31284	9.65049e-07
vnz_23515	231.082	7.71349	4.31271e-44
vnz_23555	108.74	6.76458	6.45677e-18
vnz_23650	54.4057	4.78527	1.43796e-08
vnz_23765	252.893	2.33816	0.00469451
vnz_23850	268.124	3.98442	8.93066e-15
vnz_23855	128.604	4.48555	5.6315e-14
vnz_23860	1009.61	5.55241	5.67187e-17
vnz_23865	761.799	5.19534	5.70085e-13
vnz_24290	97.8511	2.00935	0.0253304
vnz_24295	191.51	4.34227	2.0215e-06
vnz_24300	891.642	2.12274	0.0038855
vnz_24305	201.224	2.27228	0.000547847
vnz_24525	96.486	-2.61243	0.0031544
vnz_24920	198.874	3.11808	8.08231e-07
vnz_24975	83.0892	-2.06005	0.00977585
vnz_25055	380.965	3.37109	2.84534e-06
vnz_25140	110.694	3.39795	2.38282e-08
vnz_25180	197.389	5.77288	2.97372e-13
vnz_25185	76.3963	3.25534	3.9277e-05
vnz_25190	156.495	4.20226	6.2514e-08
vnz_25195	261.779	5.0196	1.0628e-09
vnz_25230	80.7348	2.63627	3.16438e-05
vnz_25280	59.7298	-2.55513	2.34472e-06
vnz_25420	415.186	-2.38488	4.19201e-05
vnz_25425	89.7505	-2.43519	2.94054e-06
vnz_25430	85.3065	-3.07002	4.05854e-13
vnz_25680	58.6894	-4.564	1.16105e-17
vnz_25685	172.134	-4.04728	1.60402e-16
vnz_25950	941.658	2.68085	4.53198e-05
vnz_26040	311.89	-9.93054	1.31871e-08
vnz_26080	217.587	-3.9172	1.34274e-16
vnz_26110	140.17	-2.75686	0.00437382
vnz_26130	92.8443	3.27679	3.22382e-08
vnz_27040	160.943	2.44505	0.00532031
vnz_27045	174.546	2.44828	0.00199953
vnz_27105	52.7678	5.40301	3.56105e-08
vnz_27205	348.113	4.18263	4.96954e-12
vnz_27240	289.252	3.22572	3.20462e-05
vnz_27245	305.829	3.68315	2.07995e-08
vnz_27335	76.8193	-4.54784	0.00197959
vnz_28150	93.384	2.2764	0.000381989
vnz_28735	89.4825	2.73591	1.29311e-05
vnz_28745	567.214	-2.27738	0.000110747
vnz_28775	145.34	-2.51305	8.29782e-10
vnz_28785	53.667	-2.93837	2.98964e-06
vnz_28795	105.634	2.82376	5.42065e-05
vnz_28820	238.507	6.60634	1.75467e-24
vnz_28905	114.332	-2.51695	0.00017302
vnz_28910	78.7042	-2.55055	3.03342e-06
vnz_28915	173.921	-2.9268	1.57811e-05
vnz_28920	317.123	-2.7223	1.21524e-07
vnz_28925	75.4147	-2.88032	1.86813e-07
vnz_28935	256.278	-2.47147	2.50539e-06
vnz_28945	225.704	-2.64247	1.05808e-07
vnz_29030	148.623	2.5903	0.000629135
vnz_29150	59.2926	4.40947	6.06816e-05
vnz_29170	133.53	2.15783	0.00024564
vnz_29250	57.2935	-4.35177	6.0424e-14
vnz_29270	84.4162	-4.09426	5.41295e-13
vnz_29325	406.203	4.49278	1.18497e-07
vnz_29390	665.667	4.43731	3.89644e-10
vnz_29425	75.1411	4.67098	1.71188e-13
vnz_29435	260.36	5.74718	1.18774e-43
vnz_29440	66.9805	4.88415	5.52741e-16
vnz_29445	178.992	3.89122	7.48889e-07
vnz_29655	103.646	-6.37361	6.63285e-14
vnz_29860	71.3082	4.91003	1.05808e-07
vnz_29870	65.4541	2.81788	4.40562e-07
vnz_29875	120.828	3.97976	2.39857e-15
vnz_29880	84.6325	3.50067	1.65148e-09
vnz_29885	56.9139	4.38205	1.83176e-15
vnz_30055	121.323	5.39089	7.2046e-25
vnz_30090	67.8412	5.6467	8.76938e-16
vnz_30100	63.4646	4.46429	2.97372e-13
vnz_30135	324.106	4.22521	1.59872e-13
vnz_30180	59.4344	3.947	1.0067e-13
vnz_30445	158.076	4.56682	4.36478e-09
vnz_30450	131.574	4.99474	3.11523e-12
vnz_30455	124.92	4.11777	6.30638e-09
vnz_30460	99.2854	3.88675	1.442e-07
vnz_30755	92.3805	2.02842	0.000373389
vnz_31170	81.1796	2.08467	4.23346e-06
vnz_31190	58.1667	2.24002	1.74403e-05
vnz_31390	80.7239	6.0066	2.05706e-09
vnz_31540	51.9825	4.29698	1.14399e-05
vnz_31545	72.6969	3.914	1.72368e-06
vnz_31705	78.3872	2.22191	8.26037e-05
vnz_31820	133.323	2.12596	8.52463e-07
vnz_31830	77.3231	2.9873	7.25582e-07
vnz_31835	92.1584	2.60057	7.06042e-06
vnz_32150	88.4952	3.22726	0.000232369
vnz_32195	109.875	4.41669	1.04921e-10
vnz_32420	247.888	2.26618	0.00120894
vnz_32425	72.3302	2.93911	0.00558639
vnz_32830	56.5234	2.8329	5.77414e-07
vnz_32835	50.3713	2.06205	0.00360977
vnz_32915	54.5669	3.23203	2.23868e-07
vnz_32940	386.094	2.48775	7.43035e-07
vnz_32965	331.757	3.06939	9.8491e-12
vnz_33465	172.825	8.49523	3.17561e-15
vnz_33520	70.8596	6.4516	2.7543e-16
vnz_33645	55.9444	7.01191	7.29463e-12
vnz_33650	270.261	11.1777	1.27893e-11
vnz_33655	109.732	5.94734	5.28827e-08
vnz_33660	72.3135	4.52432	1.59482e-08
vnz_34150	62.7974	2.27345	0.00497848
vnz_34235	352.363	2.99491	0.0176058
vnz_34440	151.464	2.906	4.69075e-06
vnz_34775	852.11	2.46152	0.0361116
vnz_34780	1970.54	2.78368	0.011938
vnz_34785	2127.55	3.95813	3.53732e-06
vnz_34790	302.681	3.75465	2.23361e-05
vnz_34830	680.005	3.06003	0.00418218
vnz_34835	526.863	2.93754	0.0096506
vnz_34840	598.175	2.78462	0.0144722
vnz_34845	581.146	2.74274	0.0192921
vnz_34905	85.4621	7.12855	1.01643e-15
vnz_34910	92.6248	7.42703	3.18092e-05
vnz_35015	50.3425	8.59963	2.86657e-07
vnz_35020	188.415	7.52097	3.70102e-05
vnz_35035	788.173	4.13352	1.55811e-08
vnz_35040	412.58	3.80543	7.7692e-08
vnz_35045	697.942	3.8294	1.37496e-06
vnz_35330	52.1485	2.04071	8.16305e-05
vnz_35385	54.6593	2.4272	0.0106436
vnz_35450	133.399	2.29321	0.000384258
vnz_35455	136.327	2.20321	0.000108915
vnz_35480	71.6354	2.24443	0.00919714
vnz_35815	204.398	5.38944	1.65148e-09
vnz_35820	603.646	6.06513	8.86193e-16
vnz_35825	71.6782	4.86836	3.15537e-06
vnz_35835	83.8541	2.7772	0.000725273
vnz_35890	146.003	4.68807	2.18862e-06
vnz_36040	75.5188	2.36177	0.000355326
vnz_36070	63.9372	4.52033	1.78649e-05
vnz_36200	854.931	-2.2587	0.00451185
vnz_36585	90.2635	4.5422	2.62842e-10
vnz_36680	63.2743	3.70496	2.50231e-06
vnz_36685	54.2673	2.0679	0.0412973

## Sheet: Supplementary Table 2
Supplementary Table 2 - Significantly differentially expressed genes between RNase III mutant and WT during reproductive growth (14h)
vnz_ID	baseMean	log2FoldChange	padj
ssrA	192121	1.93438	0.0390323	*just under fold change threshold
vnz_00640	92.7912	3.70495	8.70461e-12
vnz_00960	339.919	4.8322	9.23667e-13
vnz_00965	136.932	4.06121	1.58856e-11
vnz_01015	102.701	4.11892	6.11231e-11
vnz_01170	250.487	5.03399	6.41503e-17
vnz_01210	350.207	6.06559	1.94576e-19
vnz_01215	728.233	4.79941	7.36795e-07
vnz_01495	1399.79	8.12368	1.12054e-26
vnz_01550	401.834	5.00271	9.62254e-22
vnz_01555	133.738	5.06346	3.61056e-09
vnz_01560	165.38	4.44454	7.00801e-12
vnz_01565	57.2717	4.52424	7.36463e-09
vnz_01570	155.141	6.07985	1.73576e-18
vnz_01575	76.1786	3.07936	1.13425e-07
vnz_01630	136.393	4.05666	3.92653e-10
vnz_01635	128.244	7.76164	1.29871e-13
vnz_01845	63.3103	2.1449	0.00248401
vnz_01955	74.4903	3.46781	4.90235e-10
vnz_02030	77.8113	4.47426	6.32437e-10
vnz_02060	73.5686	3.55512	7.01062e-06
vnz_02065	241.563	4.27177	5.19575e-10
vnz_02090	126.024	2.95477	0.000293367
vnz_02140	91.3237	5.07445	4.90235e-10
vnz_02255	254.872	3.36676	6.58251e-07
vnz_02260	75.0927	3.13231	4.34799e-05
vnz_02265	73.195	4.62099	1.88081e-08
vnz_02510	115.641	4.80082	6.35814e-10
vnz_02620	61.9618	3.80214	1.71211e-08
vnz_02625	75.6396	4.4508	1.13627e-08
vnz_02645	181.126	-2.58498	0.00123402
vnz_02650	135.07	-2.15145	0.0113778
vnz_02660	796.66	-2.96998	4.98287e-05
vnz_02755	123.377	4.70144	5.45486e-14
vnz_02760	110.369	3.67794	2.41746e-09
vnz_02880	66.4492	3.90884	3.59684e-08
vnz_03055	102.451	3.42862	3.74245e-06
vnz_03305	122.058	3.35209	2.75806e-05
vnz_03310	64.865	3.79661	8.70306e-13
vnz_03495	320.23	-3.19787	2.1739e-08
vnz_03525	101.068	-2.02702	0.000137907
vnz_03605	60.039	2.94504	1.05081e-06
vnz_03775	60.3323	2.15294	0.000322991
vnz_03965	53.0405	3.70516	2.87782e-06
vnz_04075	165.253	2.23754	0.0321976
vnz_04095	51.7626	2.62458	0.000129398
vnz_04155	55.2824	2.42226	0.000392446
vnz_04440	193.221	2.08627	0.0325065
vnz_04455	167.341	2.08352	0.0107206
vnz_04460	68.2752	3.19071	0.0112688
vnz_04575	51.1013	-2.00753	0.00911871
vnz_04645	304.346	-2.02435	0.000113065
vnz_04650	127.169	6.83761	1.50267e-13
vnz_04665	327.804	2.36151	0.00907379
vnz_04865	71.4154	2.7598	7.84635e-05
vnz_04885	137.583	3.56008	1.08837e-06
vnz_04915	548.57	2.0626	0.0153263
vnz_05060	58.7384	6.52477	3.50276e-09
vnz_05070	799.234	7.29059	1.70478e-25
vnz_05075	134.717	5.21365	1.18536e-14
vnz_05480	113.331	3.4423	1.24326e-07
vnz_05545	1394.94	3.02917	0.000117571
vnz_05645	52.9154	-2.78031	0.000717891
vnz_05780	203.233	5.01202	3.31466e-10
vnz_05785	99.6327	2.03071	0.00088113
vnz_05810	77.0984	2.51512	0.000146854
vnz_05880	146.968	-7.23269	2.26727e-18
vnz_05885	100.185	-4.87729	8.02767e-10
vnz_05890	114.619	-6.15706	4.84351e-18
vnz_06015	227.57	-2.21377	0.00355808
vnz_06020	110.64	-2.85995	1.15706e-05
vnz_06170	55.1383	3.67566	3.9894e-08
vnz_06175	162.886	3.75665	8.58502e-10
vnz_06355	94.0872	2.05219	0.000751971
vnz_06575	55.8475	-2.24927	0.000153671
vnz_06730	78.3737	-2.69082	1.85884e-07
vnz_06760	59.905	5.66463	7.87869e-11
vnz_06785	102.664	-2.03381	0.00147409
vnz_06915	299.325	4.0424	9.13628e-19
vnz_06920	67.1058	5.1008	1.76851e-06
vnz_06985	170.913	2.69857	4.1169e-07
vnz_07035	185.9	-2.55821	0.000242569
vnz_07145	543.112	5.61382	1.51514e-11
vnz_07245	60.9391	2.70213	5.25235e-05
vnz_07255	61.1759	3.15634	1.13188e-05
vnz_07270	101.414	6.2111	1.15858e-12
vnz_07275	244.592	5.68487	3.68533e-15
vnz_07320	154.921	2.37491	0.0133843
vnz_07360	274.822	-2.19894	0.00394616
vnz_07365	2369.39	-2.36054	0.00678504
vnz_07485	267.367	5.14142	2.76864e-18
vnz_07490	226.916	4.99702	1.13992e-16
vnz_07745	209.556	-2.36953	1.53208e-08
vnz_07880	135.901	-2.47497	0.000937161
vnz_07885	96.2635	-2.1603	0.00784765
vnz_08025	149.596	-5.02594	6.60319e-18
vnz_08075	84.0372	-2.44008	0.000128501
vnz_08840	95.138	-4.04614	3.95443e-14
vnz_08875	240.096	2.88352	3.69108e-05
vnz_09000	67.5967	-2.37677	8.09256e-07
vnz_09010	80.5283	-3.4588	5.19575e-10
vnz_09015	105.387	-3.11398	5.39555e-08
vnz_09020	383.662	-3.44944	2.65485e-16
vnz_09045	448.348	-2.02623	8.73152e-06
vnz_09220	167.716	-2.06405	0.000787827
vnz_09255	220.523	-2.35761	4.59644e-05
vnz_09260	77.0491	-3.328	1.66118e-07
vnz_09265	58.8533	-2.44118	0.000117571
vnz_09270	265.024	-3.64622	1.70967e-16
vnz_09275	122.782	-3.98475	1.59291e-14
vnz_09280	174.164	-4.56374	5.09674e-18
vnz_09285	945.655	-4.02052	3.7493e-15
vnz_09460	1047.37	8.08107	6.77178e-25
vnz_09550	180.846	2.53602	0.00495031
vnz_09575	120.797	-2.04942	0.00203104
vnz_09585	94.7101	-2.63205	1.7125e-05
vnz_09605	193.729	-2.31439	0.000312621
vnz_09915	59.7483	-2.19375	5.35974e-05
vnz_09935	70.4684	4.45332	5.30764e-15
vnz_10100	183.626	5.66721	1.18536e-14
vnz_10655	204.708	-2.02463	0.00433318
vnz_10900	59.6909	3.42835	2.14233e-09
vnz_10975	307.828	6.62109	1.01577e-26
vnz_10980	84.0862	4.65547	2.74807e-11
vnz_10985	88.9876	5.67909	1.5632e-11
vnz_10995	61.5671	6.05616	6.32437e-10
vnz_11080	1258.98	2.83448	0.00562753
vnz_11085	148.672	4.2919	2.04798e-09
vnz_11120	112.292	4.76355	4.01555e-09
vnz_11140	1145.16	3.22294	0.0401379
vnz_11145	1116.85	3.98727	0.000683024
vnz_11280	85.9121	4.19249	5.80587e-08
vnz_11750	74.2132	-2.08268	0.000751971
vnz_11990	100.269	-2.50767	0.00158534
vnz_12095	1380.52	-3.64549	1.07186e-08
vnz_12205	74.1509	-2.27375	0.018504
vnz_12320	127.107	-2.18405	0.00219999
vnz_12335	1841.37	-2.26716	0.0188014
vnz_12340	743.624	-3.25998	1.04781e-05
vnz_12345	248.974	-2.75769	2.20592e-05
vnz_12580	296.191	-2.15857	0.0226861
vnz_12615	272.724	-2.89206	0.000223642
vnz_12675	121.026	2.17686	0.000477314
vnz_12745	553.915	-2.74915	0.000318849
vnz_12755	89.6137	4.21269	9.3895e-10
vnz_13025	264.481	3.67183	9.66452e-07
vnz_13030	110.866	3.32631	6.16377e-09
vnz_13045	71.9483	2.212	0.00736073
vnz_13100	57.1073	3.05938	0.00135596
vnz_13120	817.977	-2.2761	4.80711e-06
vnz_13155	62.1946	4.39927	1.48776e-11
vnz_13380	54.8125	-2.23551	0.00135437
vnz_13385	986.605	4.43995	2.43923e-09
vnz_13595	557.845	-2.03809	0.00586135
vnz_13675	79.8199	2.5596	6.63927e-06
vnz_13730	120.948	3.74997	2.97514e-08
vnz_13890	71.5265	-3.57362	1.38459e-06
vnz_13900	205.615	-4.6878	1.43544e-08
vnz_13905	182.233	-3.29123	3.59652e-07
vnz_14345	416.704	3.19086	7.257e-05
vnz_14350	139.307	2.02738	0.00251425
vnz_14495	425.845	2.49772	0.000358091
vnz_14775	350.348	7.6711	2.66972e-16
vnz_14930	243.992	2.15054	0.0140063
vnz_14995	91.7494	-2.28822	3.69108e-05
vnz_15030	71.7151	2.03481	0.0167465
vnz_15035	206.785	3.39568	5.39555e-08
vnz_15055	62.3442	2.21112	0.00197783
vnz_15110	57.3019	3.29353	0.00223182
vnz_15235	95.3278	-2.99606	4.63867e-05
vnz_15265	155.787	4.70951	3.13707e-14
vnz_15280	156.455	2.33055	0.000422559
vnz_15435	166.549	3.14479	4.17707e-05
vnz_15480	444.538	-2.35337	0.0039095
vnz_15615	893.332	6.14124	1.1861e-15
vnz_15655	413.491	-2.58485	0.000956313
vnz_15810	239.631	-2.1888	1.58559e-06
vnz_15860	85.531	-2.47909	3.38834e-05
vnz_16045	850.639	-2.11759	0.00146393
vnz_16055	169.889	-2.37088	6.66278e-06
vnz_16075	95.9968	2.6211	1.87807e-05
vnz_16085	91.2725	6.05441	1.29763e-13
vnz_16230	342.423	3.88023	1.09914e-09
vnz_16235	114.854	3.70109	7.96067e-09
vnz_16405	172.833	-2.09198	0.00295306
vnz_16445	154.032	-2.09197	0.00433318
vnz_16555	53.2434	2.60325	0.000217684
vnz_16560	90.5493	4.07394	2.29206e-09
vnz_16675	126.631	-2.32918	0.011522
vnz_16695	273.824	5.30682	1.59768e-13
vnz_16800	202.863	3.50973	1.07829e-09
vnz_16915	99.7387	4.2416	2.04874e-10
vnz_17335	453.76	6.52213	3.63146e-32
vnz_17345	65.4947	4.15585	1.43833e-08
vnz_17355	74.0974	3.11316	6.61916e-11
vnz_17385	53.536	2.31273	0.00135437
vnz_17395	69.1252	2.06821	0.00042195
vnz_17400	104.639	2.10221	0.000293367
vnz_17405	100.528	6.57682	1.58464e-08
vnz_17410	52.6672	6.33441	1.82638e-09
vnz_17450	50.6623	5.76433	3.49186e-11
vnz_17535	88.9797	2.66154	6.49644e-07
vnz_17540	67.503	4.59929	1.43378e-08
vnz_17650	392.577	2.11196	0.00885934
vnz_17725	59.599	2.5434	8.57757e-05
vnz_17740	57.16	3.50653	4.33589e-07
vnz_17745	152.712	2.22505	3.07471e-06
vnz_17770	486.495	2.09186	0.0104644
vnz_17910	385.559	3.36964	1.5297e-06
vnz_18100	151.076	3.88685	1.38618e-07
vnz_18165	86.8323	-2.01066	0.0223143
vnz_18440	1002.32	6.63939	6.78847e-16
vnz_18445	110.028	4.87974	1.87102e-10
vnz_18615	412.283	-2.41757	0.00567374
vnz_18665	67.8609	4.70662	4.42144e-13
vnz_18900	117.026	4.91203	2.26199e-09
vnz_18905	175.255	6.65649	2.51787e-17
vnz_19055	52.8424	3.40024	5.62754e-09
vnz_19195	154.403	-2.21556	0.000100655
vnz_19200	88.0791	-2.13993	0.00032155
vnz_19205	88.1439	-2.01708	0.00243338
vnz_19230	141.592	-2.03903	0.0287226
vnz_19385	73.4641	4.40265	2.4601e-08
vnz_19620	151.273	-2.24472	0.000445924
vnz_19630	77.545	-2.09698	0.00144281
vnz_19635	181.86	-3.31659	2.0989e-12
vnz_19820	52.7608	2.3077	2.33261e-05
vnz_19980	219.783	-3.11709	1.91049e-06
vnz_20000	78.4093	4.52534	1.23617e-11
vnz_20055	59.6221	3.21816	1.6561e-05
vnz_20075	178.842	2.56423	0.000529971
vnz_20475	83.8103	4.0311	1.76158e-09
vnz_20485	139.22	-2.37732	0.000299312
vnz_20490	54.6504	-2.27665	0.0327894
vnz_20755	139.763	-2.45261	3.31034e-07
vnz_20780	67.2141	-2.67429	4.37867e-07
vnz_20905	314.904	-3.09074	9.39052e-06
vnz_21000	50.2632	2.16849	0.008491
vnz_21005	112.199	3.34146	2.07759e-06
vnz_21070	166.262	-2.38269	0.000331344
vnz_21075	81.1048	-2.40876	5.35974e-05
vnz_21080	177.356	-2.65155	2.90994e-05
vnz_21085	301.521	-2.2763	1.65374e-05
vnz_21090	213.005	-3.23659	1.36108e-06
vnz_21100	157.845	-3.03572	3.32481e-06
vnz_21105	63.5632	-2.53509	0.00627311
vnz_21110	283.668	-3.15012	1.64767e-07
vnz_21115	219.029	-3.40995	1.47303e-12
vnz_21120	216.673	-2.97587	3.61759e-07
vnz_21170	59.8564	-3.26794	4.77628e-08
vnz_21240	204.937	-2.09559	0.00641781
vnz_21360	72.789	2.18128	0.000623006
vnz_21950	414.693	5.11962	5.69886e-14
vnz_21995	61.7643	2.78202	2.21458e-06
vnz_22000	199.508	3.42287	8.09341e-07
vnz_22030	181.2	2.86851	7.08302e-06
vnz_22100	417.97	-2.29982	0.00126733
vnz_22170	163.89	3.36627	1.34095e-11
vnz_22335	126.667	6.6815	9.62254e-22
vnz_22510	140.184	-2.36614	0.000442006
vnz_22545	118.189	-2.05452	0.000570604
vnz_22680	646.798	-2.44685	0.00153484
vnz_22685	121.386	-2.53937	0.000203507
vnz_22740	78.558	3.39395	5.39555e-08
vnz_22800	393.922	6.42454	2.35141e-14
vnz_22885	245.38	-2.15112	0.00518699
vnz_23005	310.752	-2.33047	0.00192831
vnz_23210	633.965	-2.06789	0.00736163
vnz_23285	232.924	6.45633	6.1645e-19
vnz_23290	67.98	3.93136	8.66237e-06
vnz_23455	79.7688	-2.30124	0.0148124
vnz_23465	76.093	3.20525	1.94461e-07
vnz_23480	82.8353	4.96039	1.29763e-13
vnz_23525	759.99	-2.30781	0.00518699
vnz_23530	116.609	-2.37171	0.00238714
vnz_23555	108.74	2.73916	6.45267e-05
vnz_23815	191.462	5.3977	1.0505e-13
vnz_23850	268.124	-2.2305	1.58218e-06
vnz_23855	128.604	-3.13882	2.96987e-12
vnz_23860	1009.61	-2.82238	4.4715e-05
vnz_23865	761.799	-2.32312	0.0035402
vnz_23900	122.925	8.25036	2.74807e-11
vnz_23905	57.6347	2.06055	0.00757574
vnz_24125	55.1438	-2.22291	0.000100655
vnz_24300	891.642	-2.21682	0.00268229
vnz_24320	328.459	4.78987	1.12704e-14
vnz_24325	56.9818	2.68157	0.000103186
vnz_24535	110.786	-2.11561	5.37892e-05
vnz_24625	278.869	-2.57233	7.94196e-11
vnz_24795	130.664	4.11783	8.39698e-13
vnz_24810	260.631	-2.20228	0.000918417
vnz_24920	198.874	-2.63027	6.68739e-05
vnz_24940	155.336	2.09801	0.00744962
vnz_24945	175.452	3.02667	0.000196868
vnz_25090	113.785	3.10852	4.54407e-08
vnz_25095	104.458	2.71293	1.21929e-07
vnz_25455	148.938	-3.02721	5.27007e-07
vnz_25525	177.664	-2.01851	1.53307e-05
vnz_25635	568.085	-2.70418	1.05601e-05
vnz_25685	172.134	2.47931	2.86984e-05
vnz_25690	69.6435	4.7878	1.17249e-09
vnz_25720	274.262	-2.05954	0.0223143
vnz_25755	61.8603	2.74785	3.38972e-06
vnz_25790	63.5318	-2.10934	0.00707535
vnz_25830	72.6922	-2.42685	1.37483e-05
vnz_25845	64.036	-2.00103	0.0154722
vnz_25850	124.622	-2.0213	0.00907379
vnz_25885	67.4982	-2.11859	0.0157857
vnz_25890	120.279	-2.44277	5.35974e-05
vnz_25945	277.855	5.19137	2.81579e-11
vnz_25950	941.658	2.13716	0.00257355
vnz_26040	311.89	-9.20405	3.73944e-07
vnz_26095	189.737	-2.18544	6.08388e-05
vnz_26130	92.8443	3.66394	3.89884e-11
vnz_26180	136.57	-2.06171	0.00130084
vnz_26485	199.819	2.37057	0.000923133
vnz_26505	119.838	2.02329	0.00777079
vnz_26750	53.8006	2.15644	0.00862971
vnz_26870	181.77	-2.03547	0.0152428
vnz_26880	500.603	-2.11732	0.00214552
vnz_27040	160.943	3.52849	1.88713e-05
vnz_27045	174.546	3.33232	3.06369e-06
vnz_27065	294.757	-2.02879	0.00147409
vnz_27240	289.252	-2.36343	0.00268382
vnz_27245	305.829	-2.79986	1.00913e-05
vnz_27285	99.7342	-2.08149	0.00158534
vnz_27945	128.702	-2.02301	0.00429617
vnz_28150	93.384	-2.80893	2.79345e-07
vnz_28720	257.241	5.36311	4.12873e-25
vnz_28755	83.6053	-2.14145	0.000424462
vnz_29150	59.2926	4.48742	8.39698e-13
vnz_29325	406.203	5.9921	3.157e-15
vnz_29375	100.971	-2.85147	6.29297e-08
vnz_29390	665.667	-2.63725	0.000384673
vnz_29450	55.7992	-2.25239	0.000140891
vnz_29495	95.2765	2.05739	0.000742994
vnz_29500	106.346	3.13279	1.64311e-09
vnz_29860	71.3082	3.99568	3.61056e-09
vnz_29905	111.961	-2.55437	5.40011e-06
vnz_29910	564.159	-3.06306	4.28382e-09
vnz_30055	121.323	-2.28327	0.000334507
vnz_30090	67.8412	-2.17674	0.008491
vnz_30135	324.106	-2.63908	2.33261e-05
vnz_30440	253.094	2.78492	0.0442499
vnz_30445	158.076	-2.23159	0.00445343
vnz_30450	131.574	-3.02224	6.24063e-07
vnz_30455	124.92	-2.28103	0.000526933
vnz_30460	99.2854	-2.78466	1.43074e-05
vnz_30915	113.284	2.44776	0.00453888
vnz_31095	182.528	3.05831	0.000681663
vnz_31390	80.7239	4.54714	7.44699e-11
vnz_31540	51.9825	4.30691	1.58969e-10
vnz_31545	72.6969	4.52613	2.74778e-13
vnz_31590	101.062	6.35659	1.16211e-11
vnz_31670	76.2275	-2.14106	1.74634e-05
vnz_31735	163.596	5.93276	3.01708e-19
vnz_31910	167.933	-2.79721	1.92087e-07
vnz_31920	51.0123	-2.02046	0.0178556
vnz_32150	88.4952	4.8677	1.42646e-13
vnz_32195	109.875	4.83996	4.31155e-17
vnz_32235	184.396	5.37759	7.15598e-11
vnz_32915	54.5669	3.57791	7.15598e-11
vnz_32940	386.094	-2.37174	4.18476e-06
vnz_33360	69.1791	3.65106	8.78862e-10
vnz_33465	172.825	3.93882	1.18072e-09
vnz_33520	70.8596	3.30538	4.39736e-09
vnz_33580	57.8646	2.5073	1.4219e-05
vnz_33645	55.9444	2.45608	2.49804e-05
vnz_33655	109.732	3.35984	3.45631e-08
vnz_33725	90.4148	2.51904	0.000614093
vnz_33775	53.7655	5.28872	0.00015096
vnz_33780	73.4402	6.04213	5.70375e-06
vnz_33785	56.449	2.67902	0.00839896
vnz_33825	207.431	6.28445	1.96848e-14
vnz_33830	73.323	2.29855	0.000428059
vnz_33845	59.3158	2.35827	0.000467291
vnz_33850	60.3851	3.53152	1.69801e-07
vnz_33860	144.722	4.33848	9.92419e-13
vnz_33865	161.82	3.53447	1.24074e-07
vnz_33875	213.434	6.87283	4.49622e-16
vnz_33925	111.414	2.03717	0.0162347
vnz_34170	57.8373	2.82847	0.0012939
vnz_34175	61.4524	2.28347	0.0100648
vnz_34235	352.363	6.68536	3.56758e-23
vnz_34250	335.07	7.1034	8.25654e-22
vnz_34255	158.941	7.61726	5.96194e-18
vnz_34325	111.981	5.41673	1.42646e-13
vnz_34425	79.9858	6.22811	1.20138e-12
vnz_34440	151.464	3.17547	3.13707e-07
vnz_34500	80.0876	3.28566	0.000329745
vnz_34530	100.199	4.88355	3.47858e-11
vnz_34785	2127.55	-2.18704	0.0280549
vnz_34795	228.646	-2.19179	0.00972437
vnz_34800	140.389	-2.84752	0.000129398
vnz_34805	58.491	-2.57362	0.00511452
vnz_34810	54.9351	-2.27498	0.018504
vnz_34815	59.6327	-2.24615	0.0156006
vnz_34820	116.395	-2.20873	0.0130589
vnz_34910	92.6248	5.13696	1.88707e-09
vnz_34920	309.664	7.98042	8.613e-21
vnz_34930	408.682	2.08326	0.0148835
vnz_34940	465.305	6.04794	1.18548e-21
vnz_35015	50.3425	5.24071	3.59609e-14
vnz_35020	188.415	6.57135	9.77961e-14
vnz_35125	699.754	-2.40016	0.00109794
vnz_35385	54.6593	-2.278	5.70627e-05
vnz_35395	53.9348	-2.66743	6.88495e-06
vnz_35410	58.2979	-2.55668	2.90994e-05
vnz_35415	53.7948	-2.09831	0.00016176
vnz_35430	63.523	-2.31249	3.97605e-05
vnz_35450	133.399	-2.11436	3.96057e-05
vnz_35460	91.0318	-2.00215	6.88578e-05
vnz_35465	58.9797	-2.23993	0.000122208
vnz_35485	141.385	-2.0226	0.00201833
vnz_35500	284.748	6.04904	3.11979e-17
vnz_35505	104.791	4.08539	1.80238e-07
vnz_35530	376.612	4.54229	1.64952e-10
vnz_35545	75.9184	3.66045	5.35974e-05
vnz_35565	91.6404	3.1662	0.000358129
vnz_35575	170.324	2.99517	1.6058e-05
vnz_35815	204.398	-3.56216	3.10174e-07
vnz_35820	603.646	-3.57179	1.80671e-08
vnz_35825	71.6782	-2.6188	0.000292726
vnz_35860	100.084	6.69142	1.27052e-14
vnz_35890	146.003	4.97618	7.35059e-13
vnz_36070	63.9372	4.63689	1.57682e-10
vnz_36075	295.092	6.79303	1.39372e-19
vnz_36080	78.4248	-2.26742	0.000290117
vnz_36095	90.7406	3.15448	5.5044e-06
vnz_36135	54.7858	2.83378	4.25219e-05
vnz_36165	433.361	-3.06198	4.91871e-06
vnz_36280	101.743	5.64465	3.73832e-07
vnz_36450	156.894	5.43489	1.18536e-14
vnz_18160	220.841	-2.04915	0.00752993
vnz_34245	71.9558	5.41905	2.58006e-10
vnz_34285	58.5914	3.62684	7.83992e-07

## Sheet: Supplementary Table 3
Supplementary Table 3 - Significantly differentially expressed genes between RNase J mutant and WT during vegetative growth (12h)
vnz_ID	baseMean	log2FoldChange	padj
ssrA	192121	0.566761	0.615512	*under fold change threshold and not significant
vnz_00080	92.1743	4.52944	9.16632e-06
vnz_00135	75.782	3.14552	0.00279689
vnz_00155	134.054	4.0425	3.28938e-13
vnz_00230	55.5766	2.55058	1.46771e-05
vnz_00480	107.197	2.29577	4.87608e-05
vnz_00495	75.5117	-3.17729	1.28652e-07
vnz_01260	585.547	2.10053	0.00696788
vnz_01275	97.1589	3.30495	7.36063e-07
vnz_01280	694.51	5.62988	1.65799e-14
vnz_01285	210.975	3.38138	1.41832e-05
vnz_01455	109.316	2.0928	8.34807e-05
vnz_01965	64.2675	-2.18891	0.00117573
vnz_02070	546.373	-3.08806	2.98845e-09
vnz_02635	198.16	3.15224	1.72829e-05
vnz_02640	538.551	5.84497	2.57587e-16
vnz_02645	181.126	6.66643	2.66632e-11
vnz_02650	135.07	5.19677	9.9059e-09
vnz_02655	153.488	5.61954	2.36494e-09
vnz_02660	796.66	7.0978	5.03144e-19
vnz_02955	157.611	2.39717	0.00562036
vnz_03060	58.2321	-2.15495	0.0176996
vnz_03355	90.6079	-3.97541	2.57587e-16
vnz_03780	124.203	3.69773	6.77177e-06
vnz_03790	124.605	3.35086	6.49415e-06
vnz_03795	157.253	3.68187	9.93557e-07
vnz_03955	149.35	-2.81234	0.000113905
vnz_04045	471.585	3.38561	4.2098e-06
vnz_04050	104.277	2.67001	0.000462148
vnz_04105	127.213	-2.2117	1.38275e-06
vnz_04170	695.111	3.36434	7.73927e-05
vnz_04175	348.058	4.74327	1.08433e-09
vnz_04400	63.1301	4.12646	4.8144e-09
vnz_04410	133.754	7.23184	2.42761e-20
vnz_04415	373.9	6.00285	4.83766e-20
vnz_04420	166.902	6.91697	3.1322e-31
vnz_04430	102.801	7.85481	7.23918e-17
vnz_04435	179.014	8.83124	6.23329e-19
vnz_04440	193.221	6.92482	5.98148e-29
vnz_04445	315.069	7.00792	5.16871e-28
vnz_04450	104.877	6.44939	1.31244e-19
vnz_04455	167.341	6.53855	1.66142e-26
vnz_04460	68.2752	5.80706	6.60732e-13
vnz_04465	163.79	5.9533	1.84082e-22
vnz_04470	216.169	5.90176	2.12064e-23
vnz_04475	573.233	7.14694	4.68547e-42
vnz_04480	110.425	6.48146	2.66412e-20
vnz_04490	50.249	5.34185	3.90168e-14
vnz_04890	192.205	2.16224	0.0102703
vnz_05090	96.1521	3.41905	2.01016e-06
vnz_05255	256.722	-2.26485	0.000145999
vnz_05260	100.23	-2.23924	3.94641e-05
vnz_05270	72.5653	-2.3692	0.000569703
vnz_05365	254.969	3.20111	7.53807e-11
vnz_05455	127.643	-2.12531	0.00694629
vnz_05645	52.9154	-3.61978	1.27442e-08
vnz_05705	131.51	-3.85624	4.08512e-19
vnz_05720	112.677	-3.19335	2.93185e-11
vnz_05725	75.5596	-3.91901	3.24419e-14
vnz_05730	128.531	-3.51351	1.59917e-08
vnz_05735	72.9474	-3.4997	3.88365e-06
vnz_05740	318.386	-4.23494	4.08512e-19
vnz_05805	622.03	7.47173	2.37809e-17
vnz_05880	146.968	3.94537	1.66437e-06
vnz_05885	100.185	2.43981	0.00851876
vnz_05890	114.619	2.3633	0.00197422
vnz_06205	805.374	6.27132	8.23076e-17
vnz_06210	1780.66	6.12156	3.24419e-14
vnz_06565	163.692	4.50149	8.23804e-08
vnz_06575	55.8475	4.41219	1.09556e-11
vnz_06580	102.727	2.72736	4.4575e-05
vnz_06655	61.9655	-2.19046	0.00248263
vnz_06730	78.3737	2.15019	5.10429e-05
vnz_06785	102.664	3.89818	2.26119e-07
vnz_06890	719.896	-6.94373	5.13667e-73
vnz_07045	57.231	-2.73811	4.77036e-08
vnz_07055	186.606	4.73566	3.13466e-08
vnz_07120	57.4448	2.28776	1.6008e-05
vnz_07320	154.921	-3.57958	3.88365e-06
vnz_07360	274.822	2.96401	1.98446e-05
vnz_07365	2369.39	6.30603	7.18821e-17
vnz_07375	77.4977	-2.09418	0.00490077
vnz_07670	139.658	-2.18859	1.63996e-05
vnz_07675	1178.76	-2.04722	0.00136927
vnz_07710	174.978	-2.24567	6.11723e-06
vnz_07730	375.841	-2.53937	0.000426541
vnz_07735	426.358	-2.78653	4.52733e-08
vnz_07740	1418.97	-3.59321	3.14427e-06
vnz_07820	86.2009	2.06507	1.91111e-06
vnz_07930	118.685	3.02933	1.82385e-05
vnz_08075	84.0372	3.36418	8.45371e-07
gltD	233.373	-4.62506	1.41277e-11
vnz_08240	465.736	-3.8931	1.38809e-10
vnz_08320	159.022	-2.49166	0.000490661
vnz_08650	118.71	-2.07207	0.00552713
vnz_08710	171.276	-2.37269	2.29458e-08
vnz_08755	291.415	-2.5638	1.88581e-06
vnz_08770	51.6173	-2.04418	0.00205172
vnz_08815	105.127	-3.12014	1.5853e-09
vnz_08945	390.935	-2.17001	0.0033399
vnz_09000	67.5967	5.71149	5.14952e-06
vnz_09010	80.5283	3.36221	1.28652e-07
vnz_09015	105.387	4.4584	1.88222e-09
vnz_09020	383.662	3.46806	2.0442e-14
vnz_09030	686.528	-2.37064	0.000324755
vnz_09095	51.5628	2.50748	0.000161067
vnz_09110	136.754	-2.93212	1.49709e-08
vnz_09130	653.274	-5.24027	6.74223e-12
vnz_09185	454.425	-7.93397	1.11294e-19
vnz_09220	167.716	4.37029	1.06393e-11
vnz_09540	78.9176	4.05597	1.72677e-08
vnz_09545	50.9238	2.03817	0.000423406
vnz_09780	767.466	4.1673	2.90192e-09
vnz_10060	68.3162	-5.16379	7.23918e-17
vnz_11040	107.043	2.06895	0.00359011
vnz_11230	377.94	-2.13137	0.00244453
vnz_11270	58.7202	-4.51461	1.31704e-10
vnz_11275	127.239	-2.51301	3.89359e-05
vnz_11290	120.103	2.85212	9.60671e-05
vnz_11750	74.2132	-2.20838	6.70798e-06
clpP	336.449	-2.15892	0.00150679
vnz_11765	299.773	-2.19679	0.00296024
vnz_11805	93.8403	-2.09548	0.00188649
vnz_11830	1099.21	-2.58387	0.000569703
vnz_11885	116.353	-2.16798	9.27288e-06
vnz_11890	356.958	-2.2947	6.45433e-08
vnz_11925	82.7316	-3.40415	8.08265e-06
vnz_11995	90.7694	2.01514	4.01072e-06
vnz_12105	57.4509	2.86146	0.000742144
vnz_12335	1841.37	2.97873	0.00107491
vnz_12340	743.624	2.85727	0.000276695
vnz_12560	162.991	3.36298	1.17589e-09
vnz_12565	69.9378	2.86697	5.09265e-05
vnz_12570	145.726	3.0637	1.09317e-08
vnz_12615	272.724	2.16413	0.00900994
vnz_12670	77.3204	3.82793	0.00805209
vnz_12710	236.57	2.10067	0.00160313
vnz_12745	553.915	2.17591	0.00612127
vnz_12755	89.6137	5.40317	0.00528953
vnz_12810	110.482	2.23785	0.00311877
vnz_12830	55.8801	-3.18729	3.90914e-11
vnz_12990	50.6479	-2.20178	0.00290259
vnz_13100	57.1073	-2.73158	0.00409496
vnz_13120	817.977	-2.29298	8.12073e-08
vnz_13340	272.006	-3.26381	0.0193547
vnz_13765	232.206	-3.4973	5.09452e-15
vnz_13855	89.6642	-4.7383	1.00634e-19
vnz_13860	86.4798	-4.94157	1.69934e-12
vnz_13865	95.0795	-5.13486	8.48157e-17
vnz_13870	189.215	-5.74429	3.88205e-15
vnz_13945	438.105	-2.01585	0.00188649
vnz_14230	1074.6	-2.01207	0.00733317
vnz_14250	741.87	-2.32949	0.000135753
vnz_14255	194.835	2.32892	1.57782e-05
vnz_14350	139.307	-3.85439	5.05081e-12
vnz_14405	53.0188	-2.33894	0.00154371
vnz_14495	425.845	-2.27728	0.00105596
vnz_14520	283.28	-3.91047	5.7123e-20
vnz_14550	143.037	2.25052	0.00318603
vnz_14615	50.2018	2.96738	3.30162e-05
vnz_14705	108.057	-3.15852	1.81199e-11
vnz_14845	72.5476	2.58234	3.28284e-05
vnz_14850	534.901	2.37994	0.000317324
vnz_14935	56.4788	2.99429	5.03583e-06
vnz_14970	249.476	-2.79171	3.34969e-05
vnz_15010	528.023	2.70002	7.33272e-08
vnz_15015	116.827	2.19546	0.00445651
vnz_15030	71.7151	2.55303	0.000186766
vnz_15150	233.183	2.83912	0.000222521
vnz_15155	80.1774	4.81991	1.15011e-09
vnz_15365	127.347	-2.53757	9.52416e-06
vnz_15375	226.397	-2.27102	5.16401e-06
vnz_15655	413.491	3.4787	3.01717e-06
vnz_15660	1032.98	3.6422	1.45421e-06
vnz_15810	239.631	2.24555	1.48538e-06
vnz_15855	203.4	3.17759	1.88666e-05
vnz_16070	285.863	-2.60246	0.000497003
vnz_16255	81.9156	3.10947	7.44477e-08
vnz_16405	172.833	2.65665	5.23927e-05
vnz_16410	232.198	2.87435	1.74663e-07
vnz_16415	59.0766	2.0799	0.0152575
vnz_16670	57.3998	4.47155	0.000323448
vnz_16675	126.631	2.94904	0.000934327
vnz_16715	493.702	-2.49964	0.000165758
vnz_16815	649.243	-3.33081	6.40004e-08
vnz_16835	103.581	2.71231	3.33877e-08
vnz_16915	99.7387	3.72308	1.00116e-06
vnz_16925	59.9465	-2.13681	0.00180726
vnz_16930	91.1402	-2.24811	0.000308283
vnz_16995	60.4608	2.06763	0.00119846
vnz_17470	264.97	-2.90812	0.00279689
vnz_17625	62.0107	-2.51748	0.00239574
vnz_17750	436.581	2.61535	4.96116e-06
vnz_17770	486.495	2.48609	0.001172
vnz_17775	68.4959	2.3671	0.00381432
vnz_17780	126.133	2.67628	1.85069e-05
vnz_17785	56.4444	2.61572	0.00011602
vnz_17790	98.3306	2.68318	9.79852e-06
vnz_17805	68.5723	-2.15411	1.47004e-06
vnz_17930	135.741	2.49517	0.000115376
vnz_17970	305.52	-2.36159	0.000168885
vnz_18205	424.369	3.34722	0.000122349
vnz_18210	267.218	2.32982	0.00178153
vnz_18245	530.956	-3.32015	4.21766e-07
vnz_18250	166.485	-3.26487	1.01706e-11
vnz_18335	193.071	-2.33965	4.61044e-08
vnz_18410	58.4469	2.6476	0.000530454
vnz_18450	75.6462	3.71177	8.70942e-06
vnz_18530	94.8322	2.57469	2.09328e-05
vnz_18825	236.164	2.10157	0.000324316
vnz_18835	106.907	-2.17987	4.96517e-06
vnz_18880	100.854	-3.48468	2.88907e-09
vnz_18885	156.414	-3.46329	2.55284e-09
vnz_18890	747.739	-2.708	2.19595e-05
vnz_19095	110.321	2.18564	3.66793e-07
vnz_19105	370.133	2.11909	0.0113563
vnz_19250	296.29	-3.89544	0.000204423
vnz_19255	174.537	-4.98332	5.65e-07
vnz_19260	210.97	-4.90092	4.07032e-07
vnz_19265	1138.25	-5.25576	0.000149078
vnz_19285	315.161	-2.19132	0.00345933
vnz_19350	200.07	-2.13303	0.0193211
vnz_19375	166.854	-4.12513	1.21709e-08
vnz_19380	91.2426	-3.8619	3.91802e-06
vnz_19410	211.748	-2.58953	0.000405995
vnz_19555	166.004	-2.03028	0.000296634
vnz_19570	71.9886	-2.03783	0.0408727
vnz_19575	277.881	-5.02602	6.24699e-08
vnz_19580	175.856	-3.57911	2.17104e-05
vnz_19585	132.036	-3.41007	5.70638e-05
vnz_19620	151.273	2.45719	0.000150886
vnz_19630	77.545	2.42308	0.000368903
vnz_19905	121.295	-2.60767	1.63536e-06
vnz_19930	103.055	2.14898	0.00758
vnz_20180	101.944	4.04723	7.52207e-08
vnz_20445	76.9607	-2.08012	6.68123e-05
vnz_20855	127.848	-3.63929	2.1678e-05
vnz_20905	314.904	2.48799	0.000648078
vnz_21005	112.199	-2.09749	0.0033399
vnz_21020	107.034	-2.14917	8.43347e-06
vnz_21030	88.851	-2.57303	9.60492e-06
vnz_21055	122.214	2.89271	0.000580418
vnz_21060	101.46	4.00393	6.33221e-07
vnz_21065	81.851	3.16717	2.49208e-06
vnz_21070	166.262	4.95116	1.61543e-12
vnz_21075	81.1048	4.57209	5.66061e-11
vnz_21080	177.356	3.43697	5.63798e-08
vnz_21085	301.521	5.54353	5.06086e-21
vnz_21090	213.005	5.42134	1.94728e-13
vnz_21095	81.4955	4.75067	1.05891e-07
vnz_21100	157.845	4.72354	1.26867e-11
vnz_21105	63.5632	4.43585	6.77218e-06
vnz_21110	283.668	4.90455	7.98041e-15
vnz_21115	219.029	5.63362	1.31244e-19
vnz_21120	216.673	5.26402	1.21654e-15
vnz_21180	55.4521	-3.30322	5.79332e-07
vnz_21230	62.9641	2.88055	1.17166e-06
vnz_21235	65.1677	2.26177	1.38275e-06
vnz_21420	98.8784	2.15216	0.000765536
vnz_21830	50.3875	-2.22669	1.6008e-05
vnz_22065	238.379	-2.15257	0.000107633
vnz_22100	417.97	3.90711	7.64422e-09
vnz_22175	53.8919	2.21307	0.000169387
vnz_22190	199.668	-3.2728	5.63667e-13
vnz_22230	647.838	-2.25688	0.000585036
vnz_22490	241.62	3.08192	0.00025323
vnz_22555	52.8168	-2.74806	6.89744e-05
vnz_22620	54.4216	2.59422	7.11529e-05
vnz_22675	243.694	-2.63457	8.08301e-06
vnz_22680	646.798	2.28756	0.00295102
vnz_22685	121.386	3.11176	2.0088e-06
vnz_22745	96.61	-5.02066	6.14211e-19
vnz_22770	151.203	-3.59445	1.08064e-09
vnz_22855	102.49	-2.22893	0.00282023
vnz_22870	266.424	3.08087	9.12822e-05
vnz_22885	245.38	3.50844	2.89571e-05
vnz_22895	194.986	3.04737	0.00194041
vnz_22960	127.512	6.91559	0.000141535
vnz_22975	57.7679	4.21123	0.00247047
vnz_22985	465.137	4.31045	4.87211e-08
vnz_22990	78.3138	3.98705	9.16632e-06
vnz_23000	206.306	3.5288	6.7985e-06
vnz_23005	310.752	3.83507	4.45683e-08
vnz_23010	56.3687	3.24389	4.63481e-07
vnz_23045	54.9446	2.36008	0.0058302
vnz_23165	111.666	2.12798	0.017301
vnz_23175	157.213	2.15921	0.0290132
vnz_23315	65.3255	-2.40472	0.000267619
vnz_23520	477.509	-2.30037	2.16435e-05
vnz_23650	54.4057	3.20319	0.000519944
vnz_23700	80.0029	-2.19755	0.000225927
vnz_23750	97.4431	2.41243	0.00326637
vnz_23765	252.893	2.55677	0.00178153
vnz_23850	268.124	4.39029	9.41737e-18
vnz_23855	128.604	4.71739	2.3916e-15
vnz_23860	1009.61	5.51912	8.42412e-17
vnz_23865	761.799	5.22638	5.3415e-13
vnz_23920	91.9227	-2.23802	0.00561934
vnz_24095	60.8257	3.27531	1.85696e-05
vnz_24295	191.51	3.64334	0.000150534
vnz_24300	891.642	3.04824	1.26828e-05
vnz_24305	201.224	3.70956	1.71233e-09
vnz_24310	58.0194	3.16526	3.79233e-06
vnz_24520	83.8236	2.15641	6.89744e-05
vnz_24585	64.5543	2.12361	0.00680151
vnz_24730	378.512	3.06323	0.00162757
vnz_24750	229.874	-2.00325	0.000796218
vnz_24920	198.874	2.73792	3.03946e-05
vnz_25055	380.965	4.42153	3.6377e-10
vnz_25085	433.746	-2.35398	0.000205289
vnz_25140	110.694	3.08855	8.33974e-07
vnz_25180	197.389	2.76934	0.00239502
vnz_25185	76.3963	2.00575	0.0294671
vnz_25195	261.779	2.07254	0.037233
vnz_25290	158.746	2.5394	0.00284117
vnz_25635	568.085	2.56001	3.24245e-05
vnz_25655	692.015	-2.71531	0.000408708
vnz_25680	58.6894	-4.19029	1.714e-15
vnz_25685	172.134	-4.85198	1.60153e-21
vnz_25725	200.054	-2.20939	0.00480144
vnz_25790	63.5318	2.96906	0.00133654
vnz_25815	126.755	3.0368	9.3634e-08
vnz_25830	72.6922	2.17165	4.29649e-05
vnz_25935	300.074	-2.01602	0.00645095
vnz_26080	217.587	-5.46583	3.50019e-28
vnz_26110	140.17	-4.17745	0.000124218
vnz_26295	196.51	-2.5448	6.76979e-06
vnz_26300	164.711	-3.1147	0.000283155
vnz_26535	54.4547	2.29942	0.0193211
vnz_26670	62.3103	-2.40028	1.42976e-06
vnz_26680	264.05	-7.07492	3.55162e-18
vnz_26750	53.8006	2.03826	0.035468
vnz_27065	294.757	2.26245	0.000562014
vnz_27105	52.7678	3.99762	0.000150098
vnz_27205	348.113	3.38004	6.66972e-08
vnz_27240	289.252	4.24115	2.16031e-08
vnz_27245	305.829	4.4742	5.2279e-12
vnz_28150	93.384	4.66838	6.91822e-16
vnz_28610	125.092	2.07434	0.000266216
vnz_28670	60.782	-2.86506	7.31751e-07
vnz_28745	567.214	-3.41139	1.98629e-09
vnz_28775	145.34	-3.0435	1.63453e-13
vnz_28785	53.667	-2.57328	7.129e-05
vnz_28805	112.812	-2.02115	4.87931e-05
vnz_28820	238.507	2.98046	2.95383e-05
vnz_29150	59.2926	2.72292	0.0345745
vnz_29250	57.2935	-3.9954	3.47243e-12
vnz_29270	84.4162	-3.54197	2.8031e-10
vnz_29345	56.5297	2.21066	0.00723001
vnz_29390	665.667	5.05743	6.88543e-13
vnz_29445	178.992	5.2878	4.83525e-12
vnz_29655	103.646	-6.94161	9.25613e-15
vnz_29775	51.1824	-2.01061	0.000739156
vnz_29850	100.456	3.25672	2.83675e-06
vnz_29880	84.6325	2.11623	0.00091995
vnz_29885	56.9139	3.02453	2.57556e-07
vnz_29910	564.159	2.19433	5.36519e-05
vnz_30010	67.844	-2.14203	0.000225927
vnz_30090	67.8412	2.8006	0.000368541
vnz_30180	59.4344	2.02401	0.000736823
vnz_30290	63.4114	2.52373	0.000674277
vnz_30330	118.785	2.15442	8.08265e-06
vnz_30445	158.076	3.62745	8.75069e-06
vnz_30450	131.574	4.34349	3.4705e-09
vnz_30455	124.92	3.38891	4.96983e-06
vnz_30460	99.2854	3.36887	1.26916e-05
vnz_30755	92.3805	3.48027	3.8945e-11
vnz_31280	79.6441	3.07627	0.00033972
vnz_31755	81.9089	-2.35006	0.000449789
vnz_32420	247.888	2.98227	1.03086e-05
vnz_32425	72.3302	4.40505	6.52776e-06
vnz_32940	386.094	3.67075	4.14302e-14
vnz_32965	331.757	3.52637	2.95455e-15
vnz_33545	148.03	2.40077	3.83663e-05
vnz_33655	109.732	3.9622	0.000939384
vnz_33660	72.3135	3.6486	1.66628e-05
vnz_33720	197.667	-2.43699	0.000162227
vnz_33845	59.3158	3.03482	0.00652907
vnz_34235	352.363	3.2816	0.00784115
vnz_34400	71.716	-2.20293	0.000935415
vnz_34750	251.231	-2.04469	0.0238019
vnz_34760	74.5777	2.02222	0.0391888
vnz_34785	2127.55	3.1564	0.00044284
vnz_34790	302.681	3.49023	0.00013351
vnz_34830	680.005	3.03166	0.00486152
vnz_34835	526.863	2.48361	0.0359984
vnz_34905	85.4621	3.88695	7.16737e-05
vnz_35035	788.173	3.19206	3.28284e-05
vnz_35040	412.58	3.61322	5.8628e-07
vnz_35045	697.942	3.23237	9.14165e-05
vnz_35095	115.622	2.39747	9.57679e-07
vnz_35105	52.6715	2.22367	4.68661e-05
vnz_35385	54.6593	5.47076	8.77773e-12
vnz_35395	53.9348	5.25847	1.15738e-11
vnz_35410	58.2979	5.0628	3.03674e-13
vnz_35415	53.7948	4.75992	2.45925e-12
vnz_35430	63.523	4.40546	1.67188e-12
vnz_35445	51.5677	5.63724	2.1149e-10
vnz_35450	133.399	5.47938	1.60153e-21
vnz_35455	136.327	4.73712	3.70001e-20
vnz_35460	91.0318	4.69614	1.95334e-15
vnz_35465	58.9797	4.72037	2.97805e-12
vnz_35475	91.5501	5.53638	7.1468e-15
vnz_35480	71.6354	5.45992	4.60106e-14
vnz_35485	141.385	5.86782	7.23918e-17
vnz_35815	204.398	6.07006	8.19253e-12
vnz_35820	603.646	6.93332	2.61054e-20
vnz_35825	71.6782	5.66962	4.52748e-08
vnz_35835	83.8541	3.6959	3.00045e-06
vnz_35840	69.541	2.30591	0.0172612
vnz_36040	75.5188	2.1104	0.00217896
vnz_36080	78.4248	2.20813	0.000389568
vnz_36200	854.931	-3.27928	1.45744e-05
vnz_36585	90.2635	2.22079	0.00887625
vnz_36680	63.2743	4.133	1.36009e-07
vnz_36685	54.2673	2.75027	0.00350304
vnz_06570	183.43	4.81657	1.42985e-11
vnz_12805	81.6946	2.27046	0.00623598
vnz_27645	296.38	2.10976	4.36796e-05
vnz_35470	83.4157	4.98693	5.60204e-17

## Sheet: Supplementary Table 4
Supplementary Table 4 - Significantly differentially expressed genes between RNase J mutant and WT during reproductive growth (18h)
vnz_ID	baseMean	log2FoldChange	padj
ssrA	192121	0.236975	0.822915	*under fold change threshold and not significant
vnz_00155	134.054	-2.26564	9.37658e-08
vnz_01215	728.233	2.68748	0.0150727
vnz_01280	694.51	-2.56522	0.00147869
vnz_01285	210.975	-2.19921	0.00802545
vnz_01290	104.685	-2.02141	0.00465256
vnz_01495	1399.79	2.37702	0.00907866
vnz_01510	54.7698	2.1112	0.000335046
vnz_01555	133.738	2.60952	0.00875453
vnz_01565	57.2717	2.37216	0.00875453
vnz_01570	155.141	2.51133	0.00212129
vnz_01580	60.4324	2.34086	0.00944293
vnz_01635	128.244	2.75591	0.0296726
vnz_02060	73.5686	2.20253	0.0127746
vnz_02140	91.3237	2.55501	0.0070464
vnz_02310	64.5754	2.25547	0.00634368
vnz_02525	163.68	-2.43557	7.55102e-08
vnz_02640	538.551	-2.90471	3.98369e-05
vnz_02645	181.126	-3.31716	2.18093e-05
vnz_02650	135.07	-3.02771	0.000168859
vnz_02660	796.66	-3.80208	1.69269e-07
vnz_02755	123.377	2.21205	0.00240117
vnz_02880	66.4492	2.44776	0.00214489
vnz_02920	83.7665	2.65769	0.00133603
vnz_03060	58.2321	2.33521	0.0134712
vnz_03310	64.865	2.3615	5.42556e-05
vnz_03485	264.173	-3.73976	3.35401e-08
vnz_03490	152.314	-3.60619	7.82148e-17
vnz_03495	320.23	-4.36789	8.97633e-15
vnz_03525	101.068	-2.95637	6.63439e-09
vnz_03570	54.4976	2.10929	0.00213177
vnz_03790	124.605	2.88919	6.61683e-05
vnz_03795	157.253	2.37451	0.00190073
vnz_04175	348.058	2.96812	0.000211671
vnz_04400	63.1301	2.75352	0.0108155
vnz_04415	373.9	2.08779	0.0056155
vnz_04420	166.902	2.10304	0.00390164
vnz_04430	102.801	2.03537	0.0473293
vnz_04440	193.221	2.22113	0.0148409
vnz_04480	110.425	2.3813	0.00877209
vnz_04575	51.1013	-4.67518	8.12966e-11
vnz_04645	304.346	-2.14782	4.33982e-05
vnz_04650	127.169	2.46405	0.0267194
vnz_04710	1054.31	-3.25253	2.64037e-05
vnz_04715	354.096	-3.72442	1.7445e-05
vnz_05060	58.7384	3.30436	0.0103211
vnz_05090	96.1521	-3.09742	2.63656e-09
vnz_05220	442.874	-3.11791	4.75915e-06
vnz_05415	209.132	-2.77809	4.67779e-07
vnz_05420	273.221	-2.37456	1.41312e-06
vnz_05450	57.5656	2.22428	0.0212615
vnz_05720	112.677	-2.05056	0.000195159
vnz_05725	75.5596	-2.39061	5.58485e-05
vnz_05730	128.531	-2.78108	5.43103e-05
vnz_05740	318.386	-3.62581	1.27818e-12
vnz_05880	146.968	-6.06996	1.66608e-18
vnz_05885	100.185	-4.71666	1.30561e-09
vnz_05890	114.619	-5.1943	5.78729e-17
vnz_05985	111.102	-2.28655	0.000168859
vnz_06020	110.64	-2.4898	9.49661e-05
vnz_06110	249.945	-2.59717	1.49203e-07
vnz_06730	78.3737	-2.41472	1.21788e-06
vnz_06785	102.664	-2.05118	0.00129186
vnz_06885	162.849	-2.22416	0.000254302
vnz_06890	719.896	-2.53344	7.94147e-08
vnz_06920	67.1058	3.46881	0.00359355
vnz_06995	1078.59	-3.06351	0.000143208
vnz_07000	354.75	-3.8734	2.67039e-06
vnz_07035	185.9	-2.52533	0.000328914
vnz_07130	169.76	-2.21382	6.80709e-06
vnz_07135	141.728	-2.37876	7.76722e-08
vnz_07270	101.414	2.72141	0.00849996
vnz_07275	244.592	2.24416	0.00877209
vnz_07365	2369.39	-2.42936	0.00578154
vnz_07490	226.916	2.12822	0.00266865
vnz_07545	146.879	-2.42365	0.00111586
vnz_07605	330.445	2.7862	0.00353155
vnz_07615	237.015	-2.65579	3.48384e-06
vnz_07620	161.975	-3.11607	6.46595e-08
vnz_07630	186.853	-2.4609	1.5436e-06
vnz_07635	305.613	-2.72398	0.000178996
vnz_07675	1178.76	-2.32069	0.000402652
vnz_07685	399.708	-2.03819	0.000825085
vnz_07745	209.556	-2.38443	1.11527e-08
vnz_07795	324.825	-2.4716	8.88201e-07
vnz_07835	190.043	-2.19849	0.00515975
vnz_07930	118.685	-2.55197	3.44339e-06
vnz_08025	149.596	-3.71452	1.53005e-14
vnz_08075	84.0372	-3.30929	8.17541e-08
vnz_08290	51.8153	-2.00233	6.32842e-05
vnz_08430	234.923	-2.16504	0.000314307
vnz_08450	118.74	-2.5536	2.99549e-07
vnz_08520	530.074	-2.28595	0.000611625
vnz_08530	121.819	-2.12839	1.01587e-05
vnz_08545	131.748	-2.81199	2.71735e-07
vnz_08840	95.138	-3.29216	1.24556e-10
vnz_08850	992.699	-2.37454	0.00434488
vnz_08885	1233.47	-2.83025	4.55959e-05
vnz_08890	770.642	-2.59685	0.000830498
vnz_09000	67.5967	-3.75748	1.26559e-15
vnz_09010	80.5283	-2.46932	5.57468e-06
vnz_09015	105.387	-3.73427	2.90173e-11
vnz_09020	383.662	-4.74112	3.64161e-30
vnz_09045	448.348	-2.46505	4.85597e-08
vnz_09115	262.281	2.51703	0.00228074
vnz_09120	800.788	2.47472	0.00340142
vnz_09185	454.425	3.45793	8.17248e-05
vnz_09255	220.523	-2.06771	0.000427148
vnz_09260	77.0491	-3.00201	4.67779e-07
vnz_09265	58.8533	-2.29898	0.000143208
vnz_09270	265.024	-4.28049	1.2369e-23
vnz_09275	122.782	-5.36089	1.77576e-25
vnz_09280	174.164	-5.62721	2.64289e-28
vnz_09285	945.655	-5.93516	2.24259e-31
vnz_09440	183.527	2.08868	0.0163445
vnz_09460	1047.37	2.95171	0.00133039
vnz_09500	62.0679	3.1212	0.000168859
vnz_09605	193.729	-3.01218	1.66068e-06
vnz_09775	209.889	-2.2852	0.00102444
vnz_09780	767.466	-2.55184	0.000791264
vnz_10070	64.9731	-2.12636	0.00263485
vnz_10655	204.708	-2.33953	0.000751625
vnz_10810	90.8085	-2.58235	3.28373e-05
vnz_10995	61.5671	3.28172	0.00380459
vnz_11030	185.198	-2.36309	2.85191e-07
vnz_11035	183.727	-2.29051	1.01587e-05
vnz_11080	1258.98	7.64194	1.73833e-18
vnz_11085	148.672	2.72637	0.000618298
vnz_11140	1145.16	9.914	3.95829e-15
vnz_11145	1116.85	9.12794	1.83899e-18
vnz_11150	167.104	8.29523	7.58216e-06
vnz_11155	348.419	6.38294	1.75006e-11
vnz_11280	85.9121	2.41538	0.00627683
vnz_11680	105.61	-2.64659	2.99549e-07
clpP	336.449	-2.80985	4.84886e-05
vnz_11765	299.773	-2.83343	0.000168859
vnz_12095	1380.52	-2.72787	5.60641e-05
vnz_12350	77.8624	-2.11314	2.78959e-05
vnz_12580	296.191	-2.1483	0.019865
vnz_12585	350.301	-2.93317	0.00559971
vnz_12590	121.058	-2.46382	0.0154246
vnz_12610	153.136	2.2251	0.00493121
vnz_12755	89.6137	2.01065	0.0121511
vnz_13120	817.977	-2.53839	9.37658e-08
vnz_13270	53.0061	2.36931	0.0082467
vnz_13340	272.006	6.33353	6.82591e-12
vnz_13345	235.471	3.69378	5.02106e-07
vnz_13375	69.4916	-2.42332	9.50325e-05
vnz_13380	54.8125	-2.14732	0.00105931
vnz_13465	174.946	-2.59659	0.00181008
vnz_13565	1023.69	-3.2377	2.62391e-05
vnz_13570	360.475	-3.68392	1.78731e-05
vnz_13595	557.845	-3.08432	1.01587e-05
vnz_13600	76.74	-2.07919	2.05443e-05
vnz_13730	120.948	2.10853	0.00645209
vnz_13945	438.105	-2.63724	5.23865e-05
vnz_14250	741.87	-2.73466	1.49447e-05
vnz_14350	139.307	2.4457	0.000168147
vnz_14705	108.057	-2.58386	5.781e-06
vnz_14710	56.4129	-2.62856	2.81477e-05
vnz_14775	350.348	4.40042	2.17326e-05
vnz_14890	174.14	-2.16933	0.000249968
vnz_14925	250.746	-2.43872	0.00290322
vnz_14995	91.7494	-2.04181	0.0002341
vnz_15030	71.7151	2.87399	0.000228389
vnz_15235	95.3278	-2.43428	0.00118366
vnz_15375	226.397	-2.72372	1.90765e-07
vnz_15655	413.491	-2.60019	0.00117606
vnz_15705	1022.11	-3.2221	4.86577e-05
vnz_15710	356.658	-3.76375	9.06313e-06
vnz_15725	1042.38	-3.10886	0.000116238
vnz_15730	344.59	-3.69821	1.9253e-05
vnz_15810	239.631	-2.81939	3.00145e-10
vnz_16045	850.639	-2.92524	5.65889e-06
vnz_16055	169.889	-2.70149	2.09844e-07
vnz_16080	66.8762	-2.46153	1.9253e-05
vnz_16085	91.2725	2.2884	0.0195996
vnz_16125	266.279	-2.23471	3.6862e-06
vnz_16610	437.479	-2.03627	0.0107832
vnz_16670	57.3998	3.46169	0.000209926
vnz_16695	273.824	3.39822	1.7445e-05
vnz_16840	123.31	-2.28129	0.00206171
vnz_17055	132.269	-3.70198	4.68903e-05
vnz_17160	211.675	-2.16866	0.0037909
vnz_17405	100.528	3.63815	0.00673231
vnz_17410	52.6672	2.86071	0.0217496
vnz_17895	53.5175	-2.34846	0.00275726
vnz_17930	135.741	2.00883	0.00514864
vnz_18025	183.851	2.33667	0.00598651
vnz_18080	204.624	-2.03808	1.87729e-05
vnz_18200	116.453	-2.04645	0.00668555
vnz_18440	1002.32	2.39606	0.0141542
vnz_18450	75.6462	-2.32908	0.0052007
vnz_18640	409.351	-2.23712	0.00528246
vnz_18660	79.7593	-2.25057	0.00794886
vnz_18665	67.8609	2.62713	0.000341597
vnz_18880	100.854	-2.49691	0.000351014
vnz_18885	156.414	-2.57287	0.000224269
vnz_18920	403.543	-2.26082	0.00108211
vnz_19135	406.267	-3.69346	5.781e-06
vnz_19140	1107.37	-3.18065	5.08488e-05
vnz_19220	216.612	-2.49974	4.91652e-05
vnz_19235	62.0217	-2.07923	0.00387053
vnz_19255	174.537	-2.44877	0.0283061
vnz_19260	210.97	-2.52465	0.0223097
vnz_19495	347.061	2.40866	0.00733887
vnz_19630	77.545	-3.45427	2.85994e-08
vnz_19635	181.86	-3.40621	1.74362e-14
vnz_19930	103.055	2.09224	0.0139377
vnz_19980	219.783	-3.1652	2.29605e-06
vnz_19995	4529.12	-2.32981	0.00815892
vnz_20075	178.842	3.06907	2.87892e-05
vnz_20560	75.8643	-2.54991	0.000555829
vnz_20755	139.763	-2.91261	3.00412e-10
vnz_20780	67.2141	-2.03807	8.11139e-05
vnz_20905	314.904	-2.07126	0.00667415
vnz_20925	82.1558	2.28317	0.00579707
vnz_21065	81.851	-2.40638	0.000276508
vnz_21070	166.262	-2.98723	4.94012e-06
vnz_21075	81.1048	-3.25202	1.79031e-08
vnz_21080	177.356	-3.1746	4.65724e-07
vnz_21085	301.521	-2.67258	4.3274e-07
vnz_21090	213.005	-3.80522	1.2886e-08
vnz_21095	81.4955	-2.42018	0.00515975
vnz_21100	157.845	-3.27613	5.61021e-07
vnz_21105	63.5632	-3.93494	7.32259e-06
vnz_21110	283.668	-3.82007	1.50574e-10
vnz_21115	219.029	-4.0006	3.61237e-17
vnz_21120	216.673	-2.98898	4.59212e-07
vnz_21170	59.8564	-2.45193	2.62391e-05
vnz_21180	55.4521	2.81368	0.0183322
vnz_21240	204.937	-2.43132	0.00126966
vnz_21245	386.059	-3.46025	2.79875e-13
vnz_21350	127.596	-2.1045	0.00682385
vnz_21460	2422.79	-2.18316	0.0134455
vnz_21600	1464.8	-2.35877	0.0207107
vnz_21740	484.652	-2.68521	0.00174286
vnz_21780	1178.61	-2.52206	0.000725063
vnz_21945	1567.84	-2.20362	0.00484523
vnz_22100	417.97	-2.5563	0.000334937
vnz_22160	1118.98	-2.27264	0.00190073
vnz_22210	210.862	-2.65192	2.56668e-06
vnz_22230	647.838	-2.97781	6.92987e-06
vnz_22395	473.517	-2.315	1.7969e-05
vnz_22400	107.15	-2.14612	0.000201798
vnz_22405	172.259	-2.87035	6.04791e-05
vnz_22485	295.637	-2.22357	0.0316977
vnz_22495	153.85	-2.71248	3.847e-10
vnz_22505	151.99	-2.07729	0.000184382
vnz_22510	140.184	-2.73098	1.43318e-05
vnz_22515	170.113	-2.43975	0.000297456
vnz_22555	52.8168	2.24956	0.0087025
vnz_22620	54.4216	-2.28667	0.000115086
vnz_22680	646.798	-2.67167	0.0005738
vnz_22745	96.61	2.08079	0.00856367
vnz_22775	74.1267	2.87625	7.65443e-06
vnz_22870	266.424	-3.13625	1.49447e-05
vnz_22885	245.38	-3.7466	1.69269e-07
vnz_22960	127.512	-2.68198	6.52741e-05
vnz_22990	78.3138	-2.46182	2.10675e-06
vnz_23000	206.306	-2.47651	0.00290322
vnz_23005	310.752	-2.75883	0.000192445
vnz_23145	140.223	-2.22558	0.0070464
vnz_23210	633.965	-2.7433	0.000211373
vnz_23230	236.853	-2.02349	0.0089406
vnz_23480	82.8353	3.15161	1.9253e-05
vnz_23590	122.403	-2.09525	0.0181457
vnz_23650	54.4057	-2.04062	0.00615741
vnz_23745	85.4951	2.52013	0.00750736
vnz_23780	151.468	3.4058	2.62391e-05
vnz_23850	268.124	-3.07271	1.37646e-11
vnz_23855	128.604	-2.97948	7.91318e-12
vnz_23860	1009.61	-3.98444	3.52643e-09
vnz_23865	761.799	-3.15381	4.09546e-05
vnz_23900	122.925	4.07674	0.00492608
vnz_23905	57.6347	2.087	0.00650617
vnz_24010	393.226	-3.40908	5.63839e-15
vnz_24110	113.907	-2.26187	0.000678791
vnz_24125	55.1438	-2.53777	2.87101e-06
vnz_24300	891.642	-4.52323	1.64603e-11
vnz_24305	201.224	-2.77651	4.19279e-06
vnz_24310	58.0194	-2.28884	0.000305543
vnz_24460	70.9471	-2.39753	7.26257e-05
vnz_24535	110.786	-2.10344	5.37082e-05
vnz_24625	278.869	-2.84793	2.79875e-13
vnz_24630	115.781	-2.6075	4.86913e-05
vnz_24635	75.6534	-2.13152	0.00161101
vnz_24640	57.0414	-2.61262	3.7292e-06
vnz_24645	249.427	-3.17309	3.17362e-09
vnz_24750	229.874	-2.25947	0.000257941
vnz_24810	260.631	-2.68865	2.291e-05
vnz_25140	110.694	-2.02158	0.00140848
vnz_25250	87.9829	2.55232	0.00247094
vnz_25360	209.649	-2.95083	1.01311e-06
vnz_25420	415.186	-2.54119	4.25202e-05
vnz_25425	89.7505	-2.05188	0.00107299
vnz_25455	148.938	-2.80324	8.926e-07
vnz_25525	177.664	-2.19978	2.43501e-06
vnz_25635	568.085	-2.09507	0.00149162
vnz_25890	120.279	-2.35899	5.76858e-05
vnz_25895	208.488	-2.30977	4.25202e-05
vnz_25935	300.074	-3.09338	7.64219e-06
vnz_25940	72.5268	-2.66539	2.30331e-05
vnz_26105	221.872	-2.23469	0.000236132
vnz_26110	140.17	4.9533	1.2886e-08
vnz_26115	115.641	6.34971	4.14942e-10
vnz_26120	98.8549	4.59871	2.10396e-11
vnz_26140	97.7949	-2.7568	2.51881e-08
vnz_26145	1054.18	-2.13908	0.0165777
vnz_26180	136.57	-2.92852	1.8928e-06
vnz_26240	182.12	-2.21567	0.00161431
vnz_26460	112.877	-2.40397	3.60795e-06
vnz_26680	264.05	-6.4551	2.24441e-14
vnz_26685	393.158	-3.58186	1.00846e-05
vnz_26690	1099.79	-3.21503	4.63222e-05
vnz_26845	199.53	-2.01692	0.000129404
vnz_27065	294.757	-2.36616	0.00018055
vnz_27240	289.252	-2.90395	0.000168859
vnz_27245	305.829	-2.65388	4.90562e-05
vnz_27275	229.092	-2.53528	4.34971e-11
vnz_27280	276.652	-2.1787	6.17693e-08
vnz_27945	128.702	-2.04086	0.00389628
vnz_28150	93.384	-2.37762	1.07923e-05
vnz_28750	374.888	-2.06402	0.000623211
vnz_28755	83.6053	-2.6022	9.78764e-06
vnz_28775	145.34	-2.88889	2.05854e-10
vnz_28790	308.955	-2.92888	1.80802e-09
vnz_28875	143.626	2.27518	0.00552907
vnz_28905	114.332	3.3371	8.25068e-05
vnz_28920	317.123	2.0212	0.0097038
vnz_28925	75.4147	2.11618	0.00335911
vnz_29150	59.2926	2.65804	0.000145435
vnz_29325	406.203	2.84759	0.00111094
vnz_29390	665.667	-2.26797	0.00387314
vnz_29445	178.992	3.60662	2.74007e-06
vnz_29860	71.3082	2.42325	0.00150835
vnz_29875	120.828	-2.95005	4.84824e-08
vnz_30440	253.094	8.10022	2.25433e-13
vnz_30445	158.076	-2.45128	0.00165849
vnz_30450	131.574	-2.61957	2.28687e-05
vnz_30460	99.2854	-2.27318	0.000573184
vnz_30915	113.284	3.41654	3.03505e-05
vnz_31260	59.4556	-2.22902	0.000675703
vnz_31390	80.7239	2.35282	0.00359355
vnz_31540	51.9825	2.04549	0.00966621
vnz_31590	101.062	2.47219	0.0273352
vnz_31830	77.3231	-2.00993	0.00322191
vnz_31910	167.933	-2.79916	1.74458e-07
vnz_31915	65.1737	-2.08202	0.00130413
vnz_31925	54.3976	-2.47091	1.98921e-05
vnz_32235	184.396	3.98533	7.58216e-06
vnz_32420	247.888	-2.23183	0.00111586
vnz_32470	556.658	-3.21966	0.0490601
vnz_32830	56.5234	2.34948	0.00815892
vnz_32835	50.3713	2.7788	0.00213177
vnz_32915	54.5669	2.03298	0.00111586
vnz_32940	386.094	-3.66548	2.25433e-13
vnz_33660	72.3135	-4.10865	2.79875e-13
vnz_33670	130.03	-2.17806	0.00148213
vnz_33825	207.431	2.25947	0.0217318
vnz_34235	352.363	2.94005	0.000129304
vnz_34255	158.941	2.33898	0.0303874
vnz_34425	79.9858	3.06599	0.00275726
vnz_34680	208.656	-2.30081	0.000826467
vnz_34775	852.11	-2.69795	0.0213309
vnz_34780	1970.54	-2.57194	0.0248884
vnz_34800	140.389	-2.26763	0.00369213
vnz_34810	54.9351	-2.20549	0.0186107
vnz_34815	59.6327	-2.49217	0.0056155
vnz_34820	116.395	-2.04518	0.0205629
vnz_34835	526.863	-2.3987	0.0417097
vnz_34840	598.175	-2.35009	0.0441914
vnz_34845	581.146	-2.58712	0.029565
vnz_34920	309.664	3.25345	0.0011887
vnz_34925	57.9931	5.351	1.98921e-05
vnz_34930	408.682	5.02502	1.68004e-12
vnz_35015	50.3425	2.38161	0.00361487
vnz_35020	188.415	3.54735	0.000352822
vnz_35035	788.173	-3.3332	1.9253e-05
vnz_35040	412.58	-3.09507	2.74108e-05
vnz_35045	697.942	-3.00963	0.000486502
vnz_35125	699.754	-2.29364	0.00250903
vnz_35385	54.6593	-2.17056	8.11139e-05
vnz_35410	58.2979	-2.53081	1.92172e-05
vnz_35415	53.7948	-2.61676	8.46771e-07
vnz_35430	63.523	-2.61526	1.71192e-06
vnz_35455	136.327	-2.27815	7.9173e-07
vnz_35460	91.0318	-2.15442	1.43537e-05
vnz_35480	71.6354	-2.35453	5.07781e-05
vnz_35530	376.612	2.04659	0.0140442
vnz_35565	91.6404	2.9803	0.00118611
vnz_35815	204.398	-2.86427	8.2378e-05
vnz_35825	71.6782	-2.10899	0.00454302
vnz_35860	100.084	2.28338	0.0305351
vnz_36040	75.5188	-3.92233	3.17798e-11
vnz_36075	295.092	3.52774	2.54785e-05
vnz_36280	101.743	4.21595	0.000480407
vnz_34245	71.9558	3.14848	0.0012424
vnz_34285	58.5914	2.05486	0.0136666
